# Supplementary material for: A New Genus and Species of Lophocateridae from Mid-Cretaceous Amber of Myanmar (Coleoptera)
Source: Insects. 2021 Nov 24;12(12):1052. doi: 10.3390/insects12121052 (PMC8709423; doi:10.3390/insects12121052)
Supplement: Supplementary file 1 [file insects-12-01052-s001.zip]

Archive with 3 entries (3 files):
- Data S1.rtf
- Data S2.xlsx
- Data S3.tnt
