# Supplementary material for: A New Genus and Species of Lophocateridae from Mid-Cretaceous Amber of Myanmar (Coleoptera)
Source: Insects. 2021 Nov 24;12(12):1052. doi: 10.3390/insects12121052 (PMC8709423; doi:10.3390/insects12121052)
Supplement: Supplementary file 1 [file insects-12-01052-s001.zip › Data S2.xlsx]

## Sheet: Gracilenticrus
	1	2	3	4	5	6	7	8	9	10	11	12	13	14	15	16	17	18	19	20	21	22	23	24	25	26	27	28	29	30	31	32	33	34	35	36	37	38	39	40	41	42	43	44	45	46	47	48	49
Acalanthis	1	1	1	0	1	0	0	1	0	0	0	0	1	0	1	0	0	1	0	1	0	0	0	1	1	0	0	1	1	2	1	1	1	1	1	0	0	1	1	1	0	1	0	1	1	0	0	1	0
Airora	1	1	1	0	1	0	0	1	3	0	1	2	0	0	0	1	1	1	0	0	0	0	0	1	1	0	0	2	1	3	0	1	1	1	1	0	1	0	1	0	0	0	0	1	1	0	0	0	0
Alindria	1	2	1	0	1	1	0	1	3	0	1	2	0	0	0	1	0	1	0	0	0	2	0	1	1	0	0	2	1	3	0	1	1	1	1	0	0	0	1	0	0	0	0	1	1	0	0	1	0
Anacypta	0	0	1	0	0	0	1	1	2	1	0	2	2	0	1	1	0	2	0	0	2	2	0	0	0	0	0	1	0	3	1	1	1	1	1	0	0	0	1	0	0	0	2	1	1	0	0	0	1
Ancyrona	0	1	[02]	0	1	0	0	1	1	0	2	0	1	0	0	0	0	2	2	0	2	2	0	0	0	0	1	0	0	2	1	1	0	0	0	0	0	0	0	0	0	0	0	0	0	0	1	[03]	1
Afrocyrona	0	1	0	0	1	0	0	1	1	0	2	0	1	0	1	0	0	2	2	0	2	2	0	0	0	0	1	0	0	2	[01]	1	0	0	0	0	0	0	0	0	0	0	0	0	0	0	1	[03]	1
Calanthosoma	1	1	1	0	1	1	0	1	0	0	0	1	2	1	1	0	1	0	0	0	1	0	0	1	1	0	0	1	0	3	0	1	1	1	1	0	0	1	1	1	0	1	0	1	0	0	0	0	0
Calitys	0	0	0	0	0	0	0	1	0	0	1	0	1	0	1	0	0	0	0	0	0	2	0	0	2	0	0	2	0	2	0	0	-	0	1	0	0	0	0	0	0	0	1	0	0	0	1	0	2
Colydiopeltis	2	0	1	0	0	0	0	1	0	0	0	[01]	4	0	2	0	2	0	0	1	2	2	0	0	4	0	1	0	0	0	3	0	-	0	0	0	0	0	0	0	0	0	1	0	1	0	1	?	?
Corticotomus	1	1	1	0	0	0	0	1	0	0	1	2	0	1	0	1	0	1	0	0	0	2	0	1	1	1	0	0	0	1	0	1	1	1	1	0	1	0	1	0	0	0	0	1	1	0	0	2	1
Decamerus	0	0	0	0	0	0	0	0	1	0	2	2	0	0	1	0	0	0	0	0	0	2	0	0	5	0	1	0	1	2	1	1	0	0	0	0	0	0	0	0	0	0	2	0	1	1	0	3	1
Diontolobus	0	0	0	0	0	0	0	0	1	0	2	2	1	0	0	0	0	0	0	1	0	0	0	0	4	0	1	0	1	2	0	1	0	0	1	0	0	0	0	0	0	0	2	0	1	1	0	3	1
Egolia	1	1	1	0	1	0	0	1	0	0	0	0	1	0	1	0	0	0	0	1	0	0	0	1	1	0	0	1	1	2	1	1	1	1	1	0	0	1	1	1	0	0	0	1	1	0	0	1	0
Eronyxa	0	0	0	0	0	0	0	0	1	0	0	0	4	0	0	0	0	0	0	0	2	0	0	0	5	0	1	0	1	0	0	0	-	0	0	0	0	0	0	0	0	0	2	0	1	1	0	3	1
Grynocharina	0	0	0	0	0	0	0	1	1	0	0	3	1	0	0	0	0	2	2	0	1	2	0	0	4	0	1	0	0	2	2	1	0	0	0	0	0	0	0	0	0	0	2	0	0	0	0	0	1
Grynocharis	0	0	2	0	0	0	0	1	0	0	1	0	1	0	0	0	0	1	0	0	1	2	0	0	2	0	1	0	0	3	0	1	0	0	0	0	0	0	0	0	0	0	0	0	0	0	0	3	1
Grynoma	0	0	0	0	0	0	0	0	1	0	0	2	1	0	1	0	0	2	2	0	2	2	1	0	0	0	1	0	0	3	1	1	0	0	0	0	0	0	0	0	0	0	0	0	1	1	0	3	1
Gymnochila	1	2	1	0	0	1	1	1	2	1	1	2	2	0	2	1	2	0	0	0	2	1	0	1	0	0	0	0	0	0	0	1	1	1	1	0	0	1	1	1	0	0	2	1	1	0	1	0	0
Indopeltis	0	0	1	0	0	0	0	?	1	0	0	1	0	0	0	0	0	0	1	1	0	0	0	0	0	0	1	0	1	2	0	1	0	0	0	0	0	0	?	0	0	0	0	0	0	0	0	3	1
Larinotus	2	0	0	0	0	0	0	1	0	0	0	0	0	0	0	0	0	0	1	0	2	2	0	0	2	0	0	0	0	3	2	0	-	0	1	0	0	0	1	1	0	1	0	1	1	0	0	1	0
Leipaspis	1	0	1	0	0	?	0	1	3	0	0	2	0	1	0	1	0	2	0	0	0	2	0	1	1	1	0	0	1	1	0	1	1	1	1	0	1	0	1	0	0	0	0	1	1	0	0	?	?
Leperina	1	0	1	0	1	0	1	1	2	0	1	2	2	0	2	0	0	1	0	0	2	2	0	1	1	0	0	0	0	3	0	1	1	1	1	0	0	1	0	0	0	0	0	1	0	0	1	1	0
Leptonyxa	0	0	1	0	1	0	0	0	1	0	2	2	0	0	2	0	0	2	1	1	0	2	1	0	0	0	0	0	0	0	1	1	0	0	0	0	0	0	0	0	0	0	0	0	0	0	0	3	1
Lophocateres	0	0	2	0	0	0	0	1	1	0	0	3	1	0	0	0	0	0	0	1	2	0	0	0	4	0	1	0	0	3	0	1	0	0	0	0	0	0	0	0	0	0	0	0	0	0	0	3	1
Lycoptis	0	0	2	0	?	0	0	0	1	0	?	3	0	0	1	0	0	0	1	0	2	0	0	?	?	0	?	0	1	?	4	?	?	0	0	0	0	0	?	?	0	0	0	0	0	0	0	3	1
Melambia	1	2	1	0	0	1	0	1	3	0	0	2	2	0	2	1	1	2	0	0	0	0	0	1	1	0	0	1	1	0	0	1	1	1	1	0	0	1	1	0	0	0	2	1	0	0	0	0	0
Narcisa	0	1	1	0	0	0	1	1	2	1	2	2	2	0	2	0	1	2	2	0	2	2	0	1	1	0	0	0	0	0	0	1	1	1	1	0	0	1	1	0	0	0	0	1	1	0	1	0	0
Neaspis	0	0	1	0	0	0	0	0	0	0	2	2	1	0	0	0	0	2	2	0	2	2	0	0	0	0	0	0	0	2	1	0	-	0	0	0	0	0	?	1	0	0	0	0	1	0	1	3	1
Necrobiopsis	2	1	0	0	?	0	0	1	1	0	0	0	0	0	0	0	1	1	0	0	0	2	0	1	1	0	1	0	0	2	3	?	?	1	1	0	0	0	0	1	0	1	2	1	0	0	0	1	1
Nemozoma	1	0	1	1	1	0	0	1	3	0	0	2	0	1	2	0	1	2	1	0	0	0	0	1	0	1	1	0	1	0	[01]	1	1	1	1	0	1	0	1	0	0	0	2	1	1	0	0	2	1
Parapeltis	2	0	1	0	0	0	0	1	0	0	0	2	0	0	2	0	0	0	?	1	2	0	0	0	4	0	1	0	0	0	3	?	?	0	1	0	0	0	0	0	0	0	0	0	0	0	1	?	?
Peltis	0	3	2	0	0	0	0	1	0	0	0	1	0	0	1	0	0	0	1	0	2	0	0	0	2	0	1	0	1	3	0	0	-	0	0	0	0	0	0	0	0	0	0	0	0	0	0	0	2
Peltonyxa	0	3	2	0	0	1	0	1	0	0	0	2	4	0	0	0	0	2	1	0	2	0	0	0	3	0	1	0	1	2	2	1	0	0	0	0	0	0	0	0	0	0	0	0	[01]	0	0	3	1
Phanodesta	1	2	1	0	1	0	0	1	3	0	1	2	2	0	2	0	1	1	0	0	0	2	0	1	1	0	0	2	0	0	0	1	1	1	1	0	0	1	1	0	0	0	0	1	1	0	0	?	?
Phloiophilus	2	3	1	0	0	0	0	0	0	0	2	0	1	0	2	0	0	2	0	1	2	2	0	0	0	0	1	0	1	0	0	0	-	0	0	0	0	0	0	0	0	0	2	0	1	1	0	0	0
Promanus	0	0	2	0	0	0	0	1	1	0	2	0	1	0	2	0	0	2	0	0	2	2	0	0	3	0	1	0	1	2	0	1	0	0	0	0	0	0	0	0	0	0	0	0	1	0	0	3	1
Protopeltis	0	3	1	0	0	0	0	1	1	0	?	3	0	0	?	0	0	0	1	1	0	0	0	?	?	0	1	0	?	?	0	0	-	0	0	0	0	0	?	0	0	0	0	0	1	1	0	0	1
Rentonium	3	3	1	0	0	0	0	1	1	0	2	?	?	?	?	?	2	1	1	0	2	2	0	0	0	0	0	0	0	2	1	0	-	0	0	1	0	0	?	?	0	?	2	0	1	1	0	0	1
Seidlitzella	1	0	1	0	1	1	0	1	3	0	0	2	2	0	0	1	1	2	0	0	2	2	0	1	1	0	0	1	0	0	0	1	1	1	1	0	0	1	1	0	0	0	0	1	0	0	0	0	[01]
Temnoscheila	1	2	1	1	1	1	0	1	3	0	1	2	0	1	0	1	1	2	0	0	0	2	0	1	1	0	0	1	1	1	0	1	1	1	1	0	1	0	1	0	0	0	0	1	1	0	0	1	0
Tenebroides	1	0	1	0	1	0	0	1	3	0	0	2	0	1	2	1	0	2	0	0	0	0	0	1	1	1	0	1	0	3	0	1	1	1	1	0	0	1	1	0	0	0	0	1	1	0	0	2	1
Thymalus	2	3	1	0	0	0	0	0	1	0	0	0	0	0	0	0	0	0	1	0	2	0	0	0	0	0	0	0	0	2	0	0	-	0	0	1	0	0	1	0	0	0	1	0	1	0	0	0	0
Xenoglena	1	1	1	0	0	0	1	1	2	1	2	2	2	0	2	0	1	1	2	0	2	2	0	1	1	0	0	0	0	0	0	1	1	1	1	0	0	1	1	0	0	0	2	1	1	0	1	0	1
*Gracilenticrus	2	?	2	0	0	0	0	0	0	0	?	?	?	?	?	?	1	?	?	?	?	?	0	?	?	?	1	0	0	?	0	0	-	1	0	?	1	0	?	0	0	0	0	?	0	0	1	?	?
[truncated: 42 more columns]
