# Supplementary material for: A New Genus and Species of Lophocateridae from Mid-Cretaceous Amber of Myanmar (Coleoptera)
Source: Insects. 2021 Nov 24;12(12):1052. doi: 10.3390/insects12121052 (PMC8709423; doi:10.3390/insects12121052)
Supplement: Supplementary file 1 [file insects-12-01052-s001.zip › Data S3.tnt]

xread
91 44

Acalanthis     11101001000010100101000110011211111001110101100100000010011210??????????????0?????0?0???100
Airora         11101001301200011100000110021301111010100001100000010010111210011000320?????0?00??0100?0000
Alindria       12101101301200010100020110021301111000100001100100110020111????????????????????????????????
Anacypta       00100011210220110200220000010311111000100021100011120010011????????????????????????????????
Ancyrona       01[02]01001102010000220220000100211000000000000001[03]10000010[01]11????????????????????????????????
Afrocyrona     010010011020101002202200001002[01]1000000000000001[03]1000001010[01]????????????????????????????????
Calanthosoma   11101101000121101000100110010301111001110101000000000010011????????????????????????????????
Calitys        00000001001010100000020020020200-010000000100010200000210?0120011000310????0000???010310000
Colydiopeltis  20100001000[01]40202001220040100030-00000000010101????21021110????????????????????????????????
Corticotomus   111000010012010101000201110001011110101000011002110100?0111????????????????????????????????
Decamerus      000000001022001000000200501012110000000000201103110012002?2????????????????????????????????
Diontolobus    000000001022100000010000401012010010000000201103110012000?20210?0000100?00?0?000??202??0000
Egolia         111010010000101000010001100112111110011100011001000200100?1220011010320001000101?0000?00100
Eronyxa        00000000100040000000200050101000-000000000201103100110201022201?002112000001?001?2011201001
Grynocharina   000000011003100002201200401002210000000000200000110000210??????????????????????????????????
Grynocharis    002000010010100001001200201003010000000000000003110000210?0220????20120?00001000??000??1001
Grynoma        000000001002101002202210001003110000000000001103110010100?1?????0??????????01????2?????1001
Gymnochila     121001112112202120002101000000011110011100211010001000100?1????????????????????????????????
Indopeltis     0010000?100100000011000000101201000000?000000003110000?10??????????????????????????????????
Larinotus      20000001000000000010220020000320-010001101011001011200?01???1000000002000000010021122300110
Leipaspis      10100?01300201010200020111001101111010100001100????20010?01????????????????????????????????
Leperina       101010112012202001002201100003011110010000010011001000200?[01]210?????0020???0?0100??0?0??0000
Leptonyxa      00101000102200200211021000000011000000000000000311000000011????????????????????????????????
Lophocateres   0020000110031000000120004010030100000000000000031100001001022011002012000000100002122401001
Lycoptis       0020?00010?300100010200??0?01?4??00000??00000003110000?11?0????????????????????????????????
Melambia       12100101300220211200000110011001111001100021000000000020[01]?1200????0???01?00001001???3??0010
Narcisa        011000112122202012202201100000011110011000011010001200100?1????????????????????????????????
Neaspis        00100000002210000220220000000210-00000?100001013110000?001?????????????????????????????????
Necrobiopsis   2100?00110000000110002011010023??110000101210001100210211??????????????????????????????????
Nemozoma       101110013002012012100001011010[01]1111010100021100210010010011210011?020201100?01001?000000000
Parapeltis     201000010002002000?120004010003??01000000000001????210?10?0????????????????????????????????
Peltis         03200001000100100010200020101300-000000000000000200000?000030120011031000010000101012310010
Peltonyxa      03200101000240000210200030101221000000000000[01]003110000?1002????????????????????????????????
Phanodesta     12101001301220201100020110020001111001100001100????00020?01????????????????????????????????
Phloiophilus   23100000002010200201220000101000-000000000201100000210??200010200001220?001??00???1211?0000
Promanus       0020000110201020020022003010120100000000000010031100002??01220110020120?1?001?000?01???1001
Protopeltis    0310000110?300?00011000??010??00-00000?0000011001100?0??1?0000000000220000100?000?120200000
Rentonium      33100001102?????2110220000000210-00100??0?201100110010?12?0220???000021???????1??1120??0000
Seidlitzella   101011013002200112002201100100011110011000010000[01]0000010111????????????????????????????????
Temnoscheila   1211110130120101120002011001110111101010000110010000001??1121001110102011001000021010010000
Tenebroides    101010013002012102000001110103011110011000011002110000?001121001100002011001000011000010000
Thymalus       23100000100000000010200000000200-001001000101000000210100?021120010002000011000001123300000
Xenoglena      11100011212220201120220110000001111001100021101010020010?11????????????????????????????????
Gracilenticrus 2?20000000??????1?????0???100?00-10?10?0000?001????101?????????????????????????????????????


proc /;
comments 0
;
